# Supplementary material for: Secondary-structure switch regulates the substrate binding of a YopJ family acetyltransferase
Source: Nat Commun. 2021 Oct 13;12:5969. doi: 10.1038/s41467-021-26183-1 (PMC8514532; doi:10.1038/s41467-021-26183-1)
Supplement: Supplementary file 9 — Source data [file 41467_2021_26183_MOESM9_ESM.xlsx]

## Sheet: Fig 4b
Fig 4b Experiment 1
Fig 4b Experiment 2

## Sheet: Fig 5b Experiment1
Ws-2	Pfo-1					Pfo-1 + PopP2					Pfo-1 + PopP2CA					Pfo-1 + PopP2-L369P-V370P					Pfo-1 + PopP2-L371P-D372P					Pfo-1 + PopP2-R380A					Pfo-1 + PopP2-K383A
0	0	0	0	0	0	0	0	0	0	0	0	0	0	0	0	0	0	0	0	0	0	0	0	0	0	0	0	0	0	0	0	0	0	0	0
24	36	38	40	46	40	79	100	91	60	82.5	33	34	38	39	36	44	54	39	40	44.25	52	43	48	51	48.5	94	85	90	78	86.75	36	33	52	32	38.25
30	48	48	49	58	50.75	84	104	104	70	90.5	41	43	49	48	45.25	55	61	51	52	54.75	64	51	53	61	57.25	104	94	100	88	96.5	44	40	60	39	45.75
48	79	76	81	86	80.5	99	120	118	96	108.25	66	68	71	70	68.75	77	81	76	75	77.25	94	85	86	86	87.75	126	120	127	118	122.75	64	63	90	65	70.5
Ws-2 rrs1	Pfo-1					Pfo-1 + PopP2					Pfo-1 + PopP2CA					Pfo-1 + PopP2-L369P-V370P					Pfo-1 + PopP2-L371P-D372P					Pfo-1 + PopP2-R380A					Pfo-1 + PopP2-K383A
0	0	0	0	0	0	0	0	0	0	0	0	0	0	0	0	0	0	0	0	0	0	0	0	0	0	0	0	0	0	0	0	0	0	0	0
24	40	46	43	42	42.75	50	29	47	41	41.75	35	26	36	38	33.75	47	45	38	46	44	40	40	22	38	35	23	37	42	43	36.25	33	62	31	41	41.75
30	49	56	52	50	51.75	61	38	56	53	52	43	38	45	49	43.75	58	54	48	56	54	50	49	34	47	45	36	48	34	54	43	45	70	41	50	51.5
48	76	81	78	76	77.75	86	69	84	81	80	67	60	69	72	67	88	80	76	83	81.75	76	86	74	87	80.75	63	84	65	89	75.25	86	96	81	82	86.25
	Ws-2				Ws-2 rrs1
	0	16	24	48	0	16	24	48
Pfo-1	0	40	50.75	80.5	0	42.75	51.75	77.75
Pfo-1 + PopP2	0	82.5	90.5	108.25	0	41.75	52	80
Pfo-1 + PopP2CA	0	36	45.25	68.75	0	33.75	43.75	67
Pfo-1 + PopP2-L369P-V370P	0	44.25	54.75	77.25	0	44	54	81.75
Pfo-1 + PopP2-L371P-D372P	0	48.5	57.25	87.75	0	35	45	80.75
Pfo-1 + PopP2-R380A	0	86.75	96.5	122.75	0	36.25	43	75.25
Pfo-1 + PopP2-K383A	0	38.25	45.75	70.5	0	41.75	51.5	86.25

## Sheet: Fig 5b Experiment2
Ws-2	Pfo-1					Pfo-1 + PopP2					Pfo-1 + PopP2CA					Pfo-1 + PopP2-R380A					Pfo-1 + PopP2-K383A					Pfo-1 + PopP2-L369P-V370P					Pfo-1 + PopP2-L371P-D372P
0	0	0	0	0	0	0	0	0	0	0	0	0	0	0	0	0	0	0	0	0	0	0	0	0	0	0	0	0	0	0	0	0	0	0	0
16	53	48	43	43	46.75	103	84	101	117	101.25	39	37	31	35	35.5	70	84	88	86	82	46	50	53	48	49.25	68	57	65	68	64.5	57	56	55	52	55
24	69	62	58	61	62.5	121	98	116	127	115.5	54	50	49	49	50.5	85	90	95	98	92	55	61	64	58	59.5	82	69	77	69	74.25	63	65	59	59	61.5
48	89	86	84	88	86.75	142	130	147	160	144.75	87	85	81	83	84	116	120	123	129	122	80	84	85	81	82.5	113	89	101	92	98.75	83	85	87	79	83.5
Ws-2 rrs1	Pfo-1					Pfo-1 + PopP2					Pfo-1 + PopP2CA					Pfo-1 + PopP2-R380A					Pfo-1 + PopP2-K383A					Pfo-1 + PopP2-L369P-V370P					Pfo-1 + PopP2-L371P-D372P
0	0	0	0	0	0	0	0	0	0	0	0	0	0	0	0	0	0	0	0	0	0	0	0	0	0	0	0	0	0	0	0	0	0	0	0
16	51	48	39	60	49.5	43	44	39	47	43.25	41	45	47	53	46.5	38	47	48	46	44.75	39	48	54	57	49.5	55	52	51	50	52	53	53	52	48	51.5
24	72	66	59	77	68.5	59	57	53	61	57.5	55	62	63	69	62.25	75	67	56	55	63.25	47	55	64	65	57.75	60	58	62	62	60.5	59	61	60	59	59.75
48	97	106	99	96	99.5	100	103	90	94	96.75	89	95	98	100	95.5	98	94	87	88	91.75	80	84	93	95	88	85	81	80	79	81.25	86	84	83	80	83.25
	Ws-2				Ws-2 rrs1
	0	16	24	48	0	16	24	48
Pfo-1	0	46.75	62.5	86.75	0	49.5	68.5	99.5
Pfo-1 + PopP2	0	101.25	115.5	144.75	0	43.25	57.5	96.75
Pfo-1 + PopP2CA	0	35.5	50.5	84	0	46.5	62.25	95.5
Pfo-1 + PopP2-R380A	0	82	92	122	0	44.75	63.25	91.75
Pfo-1 + PopP2-K383A	0	49.25	59.5	82.5	0	49.5	57.75	88
Pfo-1 + PopP2-L369P-V370P	0	64.5	74.25	98.75	0	52	60.5	81.25
Pfo-1 + PopP2-L371P-D372P	0	55	61.5	83.5	0	51.5	59.75	83.25

## Sheet: Fig 5b Experiment3
Ws-2	Pfo-1					Pfo-1 + PopP2					Pfo-1 + PopP2CA					Pfo-1 + PopP2-L369P-V370P					Pfo-1 + PopP2-L371P-D372P					Pfo-1 + PopP2-R380A					Pfo-1 + PopP2-K383A
0	0	0	0	0	0	0	0	0	0	0	0	0	0	0	0	0	0	0	0	0	0	0	0	0	0	0	0	0	0	0	0	0	0	0	0
24	179	189	175	180	180.75	313	334	287	302	309	178	181	157	162	169.5	187	171	154	162	168.5	166	135	148	158	151.75	245	292	304	271	278	172	174	147	151	161
30	183	194	185	191	188.25	315	341	297	307	315	188	185	164	169	176.5	198	181	161	165	176.25	171	146	156	174	161.75	247	306	318	290	290.25	181	179	159	160	169.75
48	290	301	298	311	300	532	539	510	515	524	290	289	281	285	286.25	280	275	279	281	278.75	321	243	310	320	298.5	460	532	517	501	502.5	301	295	311	298	301.25
Ws-2 rrs1	Pfo-1					Pfo-1 + PopP2					Pfo-1 + PopP2CA					Pfo-1 + PopP2-L369P-V370P					Pfo-1 + PopP2-L371P-D372P					Pfo-1 + PopP2-R380A					Pfo-1 + PopP2-K383A
0	0	0	0	0	0	0	0	0	0	0	0	0	0	0	0	0	0	0	0	0	0	0	0	0	0	0	0	0	0	0	0	0	0	0	0
24	174	174	183	178	189.75	180	195	154	178	176.75	163	183	158	174	169.5	146	162	158	170	159	140	170	151	165	156.5	134	148	151	161	148.5	142	151	164	151	152
30	198	195	185	181	189.75	191	200	164	183	184.5	169	191	161	180	175.25	150	170	161	178	164.75	150	181	159	169	164.75	141	150	161	180	158	150	159	170	159	159.5
48	298	283	285	279	286.25	300	309	291	280	295	280	295	280	301	289	214	270	275	305	266	289	301	290	305	296.25	270	289	285	300	286	218	305	300	279	275.5
	Ws-2				Ws-2 rrs1
	0	24	30	48	0	24	30	48
Pfo-1	0	180.75	188.25	300	0	189.75	189.75	286.25
Pfo-1 + PopP2	0	309	315	524	0	176.75	184.5	295
Pfo-1 + PopP2CA	0	169.5	176.5	286.25	0	169.5	175.25	289
Pfo-1 + PopP2-L369P-V370P	0	168.5	176.25	278.75	0	159	164.75	266
Pfo-1 + PopP2-L371P-D372P	0	151.75	161.75	298.5	0	156.5	164.75	296.25
Pfo-1 + PopP2-R380A	0	278	290.25	502.5	0	148.5	158	286
Pfo-1 + PopP2-K383A	0	161	169.75	301.25	0	152	159.5	275.5

## Sheet: Table 1
IMPORTANT : WRKY-YFP stands for RRS1-Rcterm-YFPv
	PopP2-CFP	PopP2-CFP_WRKY-YFP	371-372-PopP2-CFP	371-372-PopP2-CFP_WRKY-YFP	369-370-PopP2-CFP	369-370-PopP2-CFP_WRKY-YFP	380-PopP2-CFP	380-PopP2-CFP_WRKY-YFP	383-PopP2-CFP	383-PopP2-CFP_WRKY-YFP
2021-07-15	2.75	2.36	2.35	2.63	2.61	2.81	2.83	-	2.65	2.47
	2.77	2.62	2.3	2.7	2.34	2.72	2.67	2.55	2.67	2.87
	2.85	2.56	2.13	2.38	2.42	2.74	2.85	2.24	2.43	2.78
	2.61	2.44	2.45	2.34	2.551	2.86	2.59	2.72	2.52	2.74
	2.75	2.53	2.44	2.2	2.51	2.73	2.66	2.42	2.63	2.83
	2.7	2.6	2.09	2.48	2.58	2.76	2.8	2.8	2.51	2.65
	2.86	2.25	2.52	2.42	2.75	2.85	2.65	2.16	2.35	2.81
	2.88	2.47	2.25	2.51	2.65	2.84	2.72	2.75	2.35	2.73
	2.91	2.46	2.37	2.38	2.75	2.93	2.53	2.7	2.23	2.76
	2.78	2.58	2.41	2.48	2.77	2.87	2.72	2.58	2.47	2.77
	2.72	2.46	2.33	2.4	2.61	2.93	2.53	2.34	2.2	2.67
	2.87	2.55	2.31	2.05	2.8	2.6	2.55	2.61	2.21	2.9
	2.84	1.8	2.56	2.17	2.72	2.4	2.57	2.78	2.11	2.64
	2.8	2.29	2.23	2.44	2.6	2.85	2.57	2.81	2.18	2.79
	2.77	1.95	2.24	2.65	2	2.8	-	2.74	2.15	2.82
	2.76	2.36	2.59	2.56	2.65	2.64	2.63	2.45	2.1	2.87
	2.53	2.62	2.34	2.39	2.59	2.6	2.71	2.76	2.26	2.83
	2.86	2.64	2.53	2.7	2.63	2.56	2.73	2.72	2.38	2.89
	2.72	2.52	2.44	2.59	2.59	2.48	2.67	2.67	2.43	2.82
	2.7	2.63	2.38	2.29	2.72	2.66	2.44	2.69	2.35	2.89
2021-07-19	2.61	2.58	2.52	2.85	2.47	2.24	2.87	2.65	2.98	2.65
	2.87	2.66	2.44	2.55	2.77	2.92	2.76	2.71	2.554	2.95
	2.76	2.69	2.5	2.5	2.44	2.85	2.81	2.71	2.61	2.89
	2.92	2.44	2.53	2.43	2.43	2.95	2.9	2.71	2.73	2.88
	2.92	2.34	2.76	2.29	2.67	2.9	2.85	2.7	2.64	2.69
	2.86	2.14	2.48	2.31	2.71	2.83	2.86	2.69	2.91	2.66
	2.9	2.73	2.45	2.66	2.7	2.93	2.84	2.73	2.93	2.85
	2.89	2.43	2.47	2.61	2.56	2.9	2.91	2.81	3.02	2.98
	2.82	2.49	2.49	2.53	2.56	2.81	2.87	2.8	2.91	2.19
	2.85	2.68	2.52	2.74	2.66	2.96	2.92	2.72	2.92	2.88
	2.84	1.84	2.32	2.83	2.48	2.84	2.79	2.77	2.83	2.9
	2.83	2.77	2.25	2.78	2.62	2.67	2.86	2.74	2.68	2.96
	2.82	2.88	2.52	2.53	2.74	2.84	2.89	2.4	2.68	2.93
	2.77	2.67	2.52	2.7	2.53	2.8	2.92	2.82	2.58	2.91
	2.82	2.08	2.58	2.69	2.43	2.78	2.87	2.82	2.73	2.84
	2.73	2.69	2.51	2.64	2.48	2.82	2.93	2.75	3.03	2.67
	2.76	2.69	2.31	2.85	2.46	2.78	2.91	2.73	2.83	2.89
	2.76	2.69	2.38	2.85	2.49	2.59	2.9	2.75	2.58	2.93
	2.79	2.42	2.46	2.82	2.51	2.73	2.87	2.78	2.61	2.99
	2.68	2.63	2.14	1.56	2.45	2.63	2.88	2.74	2.54	2.94
2021-07-20	2.91	2.69	2.83	2.65										tableau fréquence
	2.9	2.95	2.84	2.94
	2.9	2.76	2.81	2.83										classe	PopP2-CFP	PopP2-CFP+WRKY-R-YFP	L369P/V370P-CFP	L369P/V370P-CFP+WRKY-R-YFP	L371P/D372P-CFP	L371P/D372P-CFP+WRKY-R-YFP	R380A-CFP	R380A-CFP+WRKY-R-YFP	K383A-CFP	K383A-CFP+WRKY-R-YFP
	2.92	2.8	2.9	2.86										2	0	1	0	0	1	1	0	0	0	0
	2.91	2.6	2.73	2.89										2.1	0	1	0	0	2	1	0	1	4	1
	2.91	2.68	2.68	2.89										2.2	0	4	0	1	4	3	0	1	4	0
	2.92	2.63	2.67	2.85										2.3	0	3	1	0	10	5	0	1	4	0
	2.91	2.74	2.64	2.73										2.4	0	10	10	2	10	6	1	3	3	1
	2.88	2.66		2.82										2.5	1	9	9	2	12	9	6	2	6	0
	2.95	2.23	2.88	2.72										2.6	3	19	9	6	5	9	5	5	8	7
	2.97	2.2	2.68	2.77										2.7	16	6	9	7	4	12	6	20	2	6
	2.97	2.59	2.93	2.64										2.8	18	5	1	14	7	12	14	6	2	15
	2.99	2.65	2.97	2.58										2.9	22	1	0	8	4	1	7	0	5	10
	2.94	2.57	2.7	2.79										3	0	0	0	0	0	0	0	0	2	0
	2.94	2.43	2.8	2.87										Total number of nuclei	60	59	39	40	59	59	39	39	40	40
	2.88	2.55	2.81	2.66
	2.95	2.88	2.86	2.52
	2.94	2.81	2.97	2.77
	2.95	2.74	2.79	2.78
	2.99	2.44	2.68	2.77
		2.84
	PopP2-CFP	PopP2-CFP_WRKY-YFP	371-372-PopP2-CFP	371-372-PopP2-CFP_WRKY-YFP	369-370-PopP2-CFP	369-370-PopP2-CFP_WRKY-YFP	380-PopP2-CFP	380-PopP2-CFP_WRKY-YFP	383-PopP2-CFP	383-PopP2-CFP_WRKY-YFP
moyenne	2.83767	2.53557	2.53525	2.59683	2.57503	2.76	2.76487	2.66718	2.56185	2.80275
ecart-type	0.0999384	0.238981	0.223633	0.24625	0.149696	0.157089	0.136765	0.160607	0.266925	0.151251
nb	60	61	59	60	40	40	39	39	40	40
sem	0.012902	0.0305983	0.0291145	0.0317907	0.0236691	0.0248379	0.0218999	0.0257176	0.0422045	0.0239149
			Donnor	Acceptor	tm (ns)	sem	nb	% FRET	Pvalue
			PopP2-CFP		2.83767	0.012902	60
			PopP2-CFP	WRKY-YFP	2.53557	0.0305983	61	10.6458	3.42217e-15
			369-370-PopP2-CFP		2.57503	0.0236691	40
			369-370-PopP2-CFP	WRKY-YFP	2.76	0.0248379	40	-7.18343	7.2322e-07
			371-372-PopP2-CFP		2.53525	0.0291145	59
			371-372-PopP2-CFP	WRKY-YFP	2.59683	0.0317907	60	-2.42891	0.156151
			380-PopP2-CFP		2.76487	0.0218999	39
			380-PopP2-CFP	WRKY-YFP	2.66718	0.0257176	39	3.53334	0.00498812
			383-PopP2-CFP		2.56185	0.0422045	40
			383-PopP2-CFP	WRKY-YFP	2.80275	0.0239149	40	-9.40336	3.93693e-06
